# Supplementary material for: Clinical Differentiation of Severe Fever with Thrombocytopenia Syndrome from Japanese Spotted Fever
Source: Viruses. 2022 Aug 18;14(8):1807. doi: 10.3390/v14081807 (PMC9415593; doi:10.3390/v14081807)
Supplement: Supplementary file 1 [file viruses-14-01807-s001.zip]

Archive with 1 entries (1 files):
- viruses-1819855-supplementary.pdf
